# Supplementary material for: Mental Fatigue Impairs Temporal Perceptual Prediction: A Study on Boxing Performance Across Skill Levels
Source: Sports (Basel). 2025 May 20;13(5):154. doi: 10.3390/sports13050154 (PMC12115969; doi:10.3390/sports13050154)
Supplement: Supplementary file 1 [file sports-13-00154-s001.zip]

Archive with 1 entries (1 files):
- sports-3600119-supplementary.pdf
